# Supplementary material for: A Retrospective Epidemiological Analysis of Microscopically Detected Babesiosis in Dogs of Southern Poland (2018–2022)
Source: Pathogens. 2024 Dec 13;13(12):1104. doi: 10.3390/pathogens13121104 (PMC11728852; doi:10.3390/pathogens13121104)
Supplement: Supplementary file 1 [file pathogens-13-01104-s001.zip]

Archive with 1 entries (1 files):
- pathogens-3361398-supplementary.pdf
